# Supplementary material for: A New Alignment-Free Whole Metagenome Comparison Tool and Its Application on Gut Microbiomes of Wild Giant Pandas
Source: Front Microbiol. 2020 Jun 16;11:1061. doi: 10.3389/fmicb.2020.01061 (PMC7309450; doi:10.3389/fmicb.2020.01061)
Supplement: Supplementary file 2 [file Table_1.xlsx]

## Sheet: QL dataset
Table S1 Detailed information of the metagenomic data in QIN and XXL datasets.
Name	Origin	Collecting time	Contig bases (bp)	Clean-Reads	Clean-Bases (bp)	Average Length	Species	Composition
CC1301	CC	01/2013	20521078	49218002	2496443510	50.7222	Giant panda	Bfa leaf
CY1204	CY	04/2012	19804522	67190737	3400463279	50.6091	Giant panda	Bfa leaf
NN1201	NN	01/2012	10777383	53590218	2644511956	49.3469	Giant panda	Bfa leaf
NN1204	NN	04/2012	28093968	58901626	2956101404	50.1871	Giant panda	Bfa leaf
NN1301	NN	01/2013	10775930	70708018	3497117021	49.4586	Giant panda	Bfa leaf
NN1303	NN	03/2013	13385376	32507754	1615635652	49.7	Giant panda	Bfa leaf
XM1303	XM	03/2013	9822054	45183883	2275430395	50.3593	Giant panda	Bfa leaf
XY1201	XY	01/2012	19059393	53382145	2642711006	49.5055	Giant panda	Bfa leaf
XY1204	XY	04/2012	15460546	51904184	2575835346	49.6267	Giant panda	Bfa leaf
XY1301	XY	01/2013	13063150	31304046	1549163058	49.4876	Giant panda	Bfa leaf
XY1303	XY	03/2013	17715528	66668352	3296735368	49.4498	Giant panda	Bfa leaf
CY1205	CY	05/2012	42933156	81145194	4090322162	50.4074	Giant panda	Bfa shoot
CY1305	CY	05/2013	5836696	62832948	3198614689	50.9066	Giant panda	Bfa shoot
NN1305	NN	05/2013	17709646	53087509	2759331563	51.977	Giant panda	Bfa shoot
XM1305	XM	05/2013	35808755	67854010	3410379631	50.2605	Giant panda	Bfa shoot
XY1305	XY	05/2013	7093793	26860153	1365365030	50.8324	Giant panda	Bfa shoot
CY1307	CY	07/2013	39391083	71338916	3579427344	50.175	Giant panda	Fqi shoot
WW1307	WW	07/2013	22372613	63463582	3167948756	49.9176	Giant panda	Fqi shoot
XM1307	XM	07/2013	18411590	68327149	3379422738	49.4594	Giant panda	Fqi shoot
XY1207	XY	07/2012	66698839	70996474	3580864197	50.4372	Giant panda	Fqi shoot
XY1307	XY	07/2013	48378491	55449170	2836699705	51.1586	Giant panda	Fqi shoot
CY1208	CY	08/2012	20322614	85953774	4278815196	49.7804	Giant panda	Transition
CY1308	CY	08/2013	25341329	83047282	4204665021	50.6298	Giant panda	Transition
WW1208	WW	08/2012	12361251	78522055	3928461452	50.03	Giant panda	Transition
WW1308	WW	08/2013	24334035	70263757	3548227778	50.4987	Giant panda	Transition
XM1308	XM	08/2013	29240214	73998680	3670609392	49.6037	Giant panda	Transition
XY1308	XY	08/2014	17098539	66125966	3298135754	49.8766	Giant panda	Transition

## Sheet: XXLdataset
Name	Origin	Collecting time	Contig bases (bp)	Clean-Reads	Clean-Bases (bp)	Average Length	Species	Composition
GP_XXL2_1504	XXL	04/14/2015	64972386	67881149	9867464337	145.36	Giant panda	Stems
GP_ZX_1311	ZX	11/24/2013	81513254	62349047	9151635679	146.78	Giant panda	Leaves
GP_ZX_1401	ZX	01/28/2014	37044873	77774061	11537910631	148.35	Giant panda	Leaves
GP_XXL3_1507	XXL	07/20/2015	206380590	53538195	7772448526	145.18	Giant panda	Stems
GP_ZX_1410	ZX	10/26/2014	60832774	53166997	7488933645	140.86	Giant panda	Leaves
GP_HJ_1601	HJ	01/21/2016	212962201	53452895	7766232979	145.29	Giant panda	Leaves
GP_TT_1505	TT	05/11/2015	83150559	53316102	7612446370	142.78	Giant panda	Stems
GP_HJ_1511	HJ	11/22/2015	12974241	57047483	8411453987	147.45	Giant panda	Leaves
RP1	RP	05/10/2013	271148193	65181154	9677508178	148.47	Red panda	Leaves
RP2	RP	05/20/2013	49030967	60752300	8992034059	148.01	Red panda	Shoots
RP3	RP	03/18/2014	141398462	56064271	8299373106	148.03	Red panda	Leaves
RP4	RP	03/18/2014	120875012	56456530	8366617158	148.2	Red panda	Leaves
RP5	RP	03/18/2014	153071123	62648157	9305147273	148.53	Red panda	Leaves
RP6	RP	03/28/2014	96118531	61454276	9120341274	148.41	Red panda	Leaves
GP_XXL4_1404	XXL	04/06/2014	77102024	57156434	8444257007	147.74	Giant panda	Stems
GP_XXL1_1403	XXL	03/16/2014	152747085	56479002	8300348076	146.96	Giant panda	Leaves
GP_XXL5_1403	XXL	03/28/2014	103620461	65886310	9753746424	148.04	Giant panda	Stems
GP_XXL6_1404	XXL	03/28/2014	63849076	80837508	11939579426	147.7	Giant panda	Stems
GP_LX_1305	LX	05/26/2013	45120097	23696922	2370762117	100.05	Giant panda	Shoots
GP_XXL7_1305	XXL	05/21/2013	34976425	16688791	1660690975	99.51	Giant panda	Stems
GP_TT_1211	TT	11/25/2012	10811029	6559947	634818332	96.77	Giant panda	Leaves
GP_TT_1303	TT	03/07/2013	53916079	44545940	4407262711	98.94	Giant panda	Stems
XXL, Xiaoxiangling Mountain population. LX, Luxin, a name of a translocated giant panda individual; ZX, Zhangxiang, a name of a translocated individual; TT, Taotao, a name of a translocated individual; HJ, Huajiao, a name of a translocated individual.
